# Supplementary material for: Revision of endemic Marquesas Islands Bidens (Asteraceae, Coreopsideae)
Source: PhytoKeys. 2014 Jun 4;(38):37–67. doi: 10.3897/phytokeys.38.7609 (PMC4086209; doi:10.3897/phytokeys.38.7609)
Supplement: XML Treatment for Bidens bipontina [file phytokeys.38.7609-treatment8.xml]

<!DOCTYPE tp:taxon-treatment
  PUBLIC "-//TaxonX//DTD Taxonomic Treatment Publishing DTD v0 20100105//EN" "tax-treatment-NSO.dtd">
<tp:taxon-treatment xmlns:tp="http://www.plazi.org/taxpub"><tp:treatment-meta><mixed-citation publication-type="journal"><person-group><name><surname>Wagner</surname><given-names>Warren L.</given-names></name><name><surname>Clark</surname><given-names>John R.</given-names></name><name><surname>Lorence</surname><given-names>David H.</given-names></name></person-group><article-title>Revision of endemic Marquesas Islands 
                    <italic>Bidens</italic> (Asteraceae, Coreopsideae)</article-title><source>PhytoKeys</source><day>4</day><month>6</month><year>2014</year><volume>2014</volume><issue>38</issue><fpage>37</fpage><lpage>67</lpage><pub-id pub-id-type="doi">10.3897/phytokeys.38.7609</pub-id></mixed-citation></tp:treatment-meta><tp:nomenclature><label>8.</label><tp:taxon-name>
                            <tp:taxon-name-part taxon-name-part-type="genus">Bidens</tp:taxon-name-part>
                            <tp:taxon-name-part taxon-name-part-type="species">bipontina</tp:taxon-name-part>
                        <object-id xmlns:xlink="http://www.w3.org/1999/xlink" xlink:type="simple">http://species-id.net/wiki/Bidens_bipontina</object-id>
								</tp:taxon-name><tp:taxon-authority>Sherff, Bot. Gaz. (Crawfordsville) 85: 10. 1928.</tp:taxon-authority><xref ref-type="fig" rid="F2">Figure 2A–C</xref><tp:nomenclature-citation-list><tp:nomenclature-citation><tp:taxon-name>Bidens serrulata</tp:taxon-name><comment> Sch. Bip., Flora 39: 361. 1856, non (Poir.) Desf. 1815.</comment></tp:nomenclature-citation><tp:nomenclature-citation><tp:taxon-name>Coreopsis serrulata</tp:taxon-name><comment> (Sch. Bip.) Drake, Ill. Fl. Ins. Mar. Pac.: 210. 1890, non Poiret 1811.</comment></tp:nomenclature-citation><tp:nomenclature-citation><tp:taxon-name>Campylotheca serrulata</tp:taxon-name><comment> (Sch. Bip.) F. Br., Bernice P. Bishop Mus. Bull. 130: 356. 1935.</comment></tp:nomenclature-citation></tp:nomenclature-citation-list></tp:nomenclature><tp:treatment-sec sec-type="Type"><title>Type.</title><p>Marquesas Islands. Nuku Hiva, D.E.S.A. Jardin 132 (holotype: P).</p><!--PageBreak--></tp:treatment-sec><tp:treatment-sec sec-type="Description"><title>Description.</title><p>Erect, suffrutescent perennial herbs 1–1.3 m tall. Leaves membranous, simple or compound and trifoliolate, 4.3–15 cm long including petiole, blades elliptic-lanceolate to narrowly elliptic, 3–10.5 × 1–3 cm, glabrous, margins serrate, apex long-acuminate to caudate. Heads 6–15, often with two or three heads in tight clusters, in cymes terminating main stem and lateral branches, 2–5 mm in diameter excluding rays, peduncles 2–25 mm long, glabrous; outer involucral bracts ca. 5 mm long, linear, well differentiated from inner bracts, glabrous; ray florets usually 7–9 per head, sterile, rays yellow, 13–20 × 3–4 mm, apex often minutely bi- or tri-lobed or rounded; disk florets ca. 30–32, perfect. Achenes black, 6–7 mm long, margin setose; pappus usually of 2 minute awns.</p></tp:treatment-sec><tp:treatment-sec sec-type="Distribution"><title>Distribution.</title><p>Marquesas Islands, Nuku Hiva, endemic to the Toovii Plateau area, especially Tapueahu Valley, 500–1165 m.</p></tp:treatment-sec><tp:treatment-sec sec-type="Habitat"><title>Habitat.</title><p><italic><tp:taxon-name>Bidens bipontina</tp:taxon-name></italic> is known only in montane wet shrubland with <italic><tp:taxon-name>Freycinetia impavida</tp:taxon-name></italic> and <italic><tp:taxon-name>Hibiscus tiliaceus</tp:taxon-name></italic> dominant.</p></tp:treatment-sec><tp:treatment-sec sec-type="Conservation status"><title>Conservation status.</title><p>Proposed IUCN Red List Category <bold>Endangered</bold> (EN), criteria B2b i–iii): B2, total area of occupancy less than 500 km² (ca. 50 km²); b (i–iii), habitat continuing decline inferred. The suitable habitat for <italic><tp:taxon-name>Bidens bipontina</tp:taxon-name></italic> on Nuku Huka (ca. 340 km²) is indicated as an endangered environment, threatened by human activity (deforestation), feral animals, and invasive plants, thus reducing the extent of the suitable habitat.</p></tp:treatment-sec><tp:treatment-sec sec-type="Specimens examined"><title>Specimens examined.</title><p><bold>Marquesas Islands. Nuku Hiva:</bold> Terre Deserte, crête W du Mt. Akaupe, 1165 m, 8°52"S/140°10"W, 10 Aug 1987, Florence 8539 (BISH [2]); Route plateau de Toovii–Terre Deserte, 2 km après le col, 930 m, 8°52"S/140°9"W, 9 Dec 1982, Florence 4348 (BISH, P, PAP, US); Toovii, Ooumu area, top of Tapueahu Valley off new hwy, 1067–1128 m, 8°51"S/140°19"W, 20-22 Sep 1995, Wood &amp; Perlman 4601, (BISH, P, PAP, PTBG, UBC, US); Along old Airport road, across summit crest from Toovii, back drainages of Tapueahu Valley, 1085 m, 21 Sep 1995, Perlman &amp; Wood 15028 (AD, BISH, F, MO, P, PAP, PTBG, US); Ridge crest 2 valleys S of Airport road, back of Tapueahu gulch, to NW of Toovii over summit crest, 1024 m, 21 Sep 1995, Perlman &amp; Wood 15021 (AD, BISH, MO, P, PAP, PTBG) [apparently mixed collection with US sheet, a hybrid]; 500 m, 15 Oct 1922, Quayle 1235 (BISH).</p></tp:treatment-sec><tp:treatment-sec sec-type="Discussion"><title>Discussion.</title><p><italic><tp:taxon-name>Bidens bipontina</tp:taxon-name></italic> is distinctive in its conspicuously caudate leaves and erect linear involucral bracts.</p></tp:treatment-sec><tp:treatment-sec><!--Section generated to contain objects referenced in tp:taxon-treatment.--><fig id="F2" position="float" orientation="portrait"><label>Figure 2.</label><caption><p><italic><tp:taxon-name>Bidens bipontina</tp:taxon-name></italic> Sherff (<bold>A–C</bold>). <bold>A</bold> Distal part of plant <bold>B</bold> Head post-flowering showing involucral bracts and apex of achenes <bold>C</bold> Head showing rays and apex of disk florets. Drawn from Perlman &amp; Wood 15028 (US), except B from Wood and Perlman 4601 (US). Images used to augment illustration from field shots of Wood and Perlman 4601 and Perlman and Wood 15021. <italic><tp:taxon-name>Bidens henryi</tp:taxon-name></italic> Sherff (<bold>D–F</bold>). <bold>D</bold> Distal part of plant <bold>E</bold> Head post-flowering showing involucral bracts <bold>F</bold> Head showing rays and disk florets. Drawn Wood 10038 (US), except F from Perlman 14868 (US). Images from field shots used to augment illustration of Wood 10038, Wagner 6219 and Lorence &amp; Price 8932.</p></caption><graphic xmlns:xlink="http://www.w3.org/1999/xlink" xlink:href="phytokeys-038-037-g002.jpg" position="float" orientation="portrait" xlink:type="simple"/></fig></tp:treatment-sec></tp:taxon-treatment>
