# Supplementary material for: Revision of endemic Marquesas Islands Bidens (Asteraceae, Coreopsideae)
Source: PhytoKeys. 2014 Jun 4;(38):37–67. doi: 10.3897/phytokeys.38.7609 (PMC4086209; doi:10.3897/phytokeys.38.7609)
Supplement: XML Treatment for Bidens cordifolia [file phytokeys.38.7609-treatment9.xml]

<!DOCTYPE tp:taxon-treatment
  PUBLIC "-//TaxonX//DTD Taxonomic Treatment Publishing DTD v0 20100105//EN" "tax-treatment-NSO.dtd">
<tp:taxon-treatment xmlns:tp="http://www.plazi.org/taxpub"><tp:treatment-meta><mixed-citation publication-type="journal"><person-group><name><surname>Wagner</surname><given-names>Warren L.</given-names></name><name><surname>Clark</surname><given-names>John R.</given-names></name><name><surname>Lorence</surname><given-names>David H.</given-names></name></person-group><article-title>Revision of endemic Marquesas Islands 
                    <italic>Bidens</italic> (Asteraceae, Coreopsideae)</article-title><source>PhytoKeys</source><day>4</day><month>6</month><year>2014</year><volume>2014</volume><issue>38</issue><fpage>37</fpage><lpage>67</lpage><pub-id pub-id-type="doi">10.3897/phytokeys.38.7609</pub-id></mixed-citation></tp:treatment-meta><tp:nomenclature><label>9.</label><tp:taxon-name>
                            <tp:taxon-name-part taxon-name-part-type="genus">Bidens</tp:taxon-name-part>
                            <tp:taxon-name-part taxon-name-part-type="species">cordifolia</tp:taxon-name-part>
                        <object-id xmlns:xlink="http://www.w3.org/1999/xlink" xlink:type="simple">http://species-id.net/wiki/Bidens_cordifolia</object-id>
								</tp:taxon-name><tp:taxon-authority>Sch. Bip., Flora 39: 36. 1856.</tp:taxon-authority><xref ref-type="fig" rid="F3">Figure 3C–D</xref><tp:nomenclature-citation-list><tp:nomenclature-citation><tp:taxon-name>Coreopsis cordifolia</tp:taxon-name><comment> (Sch. Bip.) Drake, Ill. Fl. Ins. Mar. Pac.: 208. 1890.</comment></tp:nomenclature-citation><tp:nomenclature-citation><tp:taxon-name>Campylotheca cordifolia</tp:taxon-name><comment> (Sch. Bip.) F. Br., Bernice P. Bishop Mus. Bull. 130: 357. 1935.</comment></tp:nomenclature-citation></tp:nomenclature-citation-list></tp:nomenclature><tp:treatment-sec sec-type="Type"><title>Type.</title><p>Marquesas Islands. Nuku Hiva, D.E.S.A. Jardin 199 (holotype: P).</p><!--PageBreak--></tp:treatment-sec><tp:treatment-sec sec-type="Description"><title>Description.</title><p>Erect subshrubs 0.4–1 m tall; young stems and leaves moderately to densely pubescent. Leaves simple or compound and trifoliolate, 6–16 cm long including petiole, blade elliptic to elliptic-lanceolate, 4–9 × 2–4.8 cm, moderately pubescent, especially on lower surface, midrib, veins, and in a line along the petiole, margins serrate, apex acuminate to caudate. Heads usually 5, in cymes terminating main stem and lateral branches, 5–10 mm in diameter excluding rays, peduncles 1.5–4 cm long, sparsely pubescent, hair becoming denser near the heads; outer involucral bracts 5–9 mm long, oblong-elliptic, spreading, well differentiated from inner bracts, moderately to sparsely ciliate; ray florets usually 6–13 per head, sterile, rays yellow, ca. 15 × 4 mm; disk florets ca. 30, perfect. Achenes black, straight, ca. 3 × 0.5 mm, margins setose; pappus usually of 2–3 irregular antrorse barbed awns.</p></tp:treatment-sec><tp:treatment-sec sec-type="Distribution"><title>Distribution.</title><p>Marquesas Islands, occurring only in a relative small area of the Toovii Plateau on Nuku Hiva, from 750–1130 m.</p></tp:treatment-sec><tp:treatment-sec sec-type="Habitat"><title>Habitat.</title><p><italic><tp:taxon-name>Bidens cordifolia</tp:taxon-name></italic> is known from montane wet shrubland or low forest with <italic><tp:taxon-name>Metrosideros collina</tp:taxon-name></italic> and <italic><tp:taxon-name>Weinmannia marquesan</tp:taxon-name></italic>a with fern understory along with other shrubs and trees such as species of <italic><tp:taxon-name>Coprosma</tp:taxon-name></italic>, <italic><tp:taxon-name>Crossostylis</tp:taxon-name></italic>, <italic><tp:taxon-name>Cyrtandra</tp:taxon-name></italic>, <italic><tp:taxon-name>Dicranopteris</tp:taxon-name></italic>, <italic><tp:taxon-name>Geniostoma</tp:taxon-name></italic>, and <italic><tp:taxon-name>Myrsine</tp:taxon-name></italic>.</p></tp:treatment-sec><tp:treatment-sec sec-type="Conservation status"><title>Conservation status.</title><p>Proposed IUCN Red List Category <bold>Critically Endangered</bold> (CR), criteria B1ab, B2a,b (i–iii): B1, total extent of occurrence less than 100 km² (less than 10 km²); a,b, known from a single location; B2a, area of occupancy estimated to be less than 10 km²; B2b (i–iii), habitat continuing decline inferred. The suitable habitat for <italic><tp:taxon-name>Bidens cordifolia</tp:taxon-name></italic> on Nuku Huka (ca. 340 km²) is indicated as an endangered environment, threatened by human activity (deforestation, fire), feral animals (goats), and invasive plants, thus reducing the extent of the forest.</p></tp:treatment-sec><tp:treatment-sec sec-type="Specimens examined"><title>Specimens examined.</title><p><bold>Marquesas Islands.</bold> <bold>Nuku Hiva:</bold> Toovii and road from Taiohae Bay to Toovii, 750 m, 3 Aug 1988, Wagner &amp; Lorence 6258 (BISH, US); Toovii, Ooumu area, top of Tapueahu Valley off new hwy, 1067–1128 m, 8°51"S/140°19"W, 20–22 Sep 1995, Wood &amp; Perlman 4600 (BISH, P, PAP, PTBG, US).</p></tp:treatment-sec><tp:treatment-sec sec-type="Discussion"><title>Discussion.</title><p><italic><tp:taxon-name>Bidens cordifolia</tp:taxon-name></italic> is one of the least known species of <italic><tp:taxon-name>Bidens</tp:taxon-name></italic> in the Marquesas Islands. We have seen only two collections we refer to this species as well as images taken by Jean-François Butaud in 2008 and 2009 of additional populations. In addition to these collections and observations this species was only known from the type and a collection made in 1840 (Barclay 3213, BM) as cited by <xref ref-type="bibr" rid="B13">Sherff (1937)</xref>.</p></tp:treatment-sec><tp:treatment-sec><!--Section generated to contain objects referenced in tp:taxon-treatment.--><fig id="F3" position="float" orientation="portrait"><label>Figure 3.</label><caption><p><italic><tp:taxon-name>Bidens beckiana</tp:taxon-name></italic> (F. Br.) Sherff (<bold>A–B</bold>). <bold>A</bold> Distal part of plant <bold>B</bold> Head post-flowering showing involucral bracts and apex of achenes. Drawn from Florence 9368 (US) [A] and Perlman 10064 (US) [B]. <italic><tp:taxon-name>Bidens cordifolia</tp:taxon-name></italic> Sch. Bip. (<bold>C–D</bold>). <bold>C</bold> Distal part of plant <bold>D</bold> Head post-flowering showing involucral bracts. Drawn from Wood &amp; Perlman 4600 (US). <italic><tp:taxon-name>Bidens polycephala</tp:taxon-name></italic> Sch. Bip. (<bold>E–F</bold>). <bold>E</bold> Distal part of plant <bold>F</bold> Head post-flowering showing involucral bracts and apex of achenes. Drawn from Perlman 15878 (US). Image from field shots used to augment illustration of Wood 10504.</p></caption><graphic xmlns:xlink="http://www.w3.org/1999/xlink" xlink:href="phytokeys-038-037-g003.jpg" position="float" orientation="portrait" xlink:type="simple"/></fig></tp:treatment-sec><ref-list><ref id="B13"><mixed-citation xmlns:xlink="http://www.w3.org/1999/xlink" xlink:type="simple"><person-group><name name-style="western"><surname>Sherff</surname><given-names>EE</given-names></name></person-group> (<year>1937</year>)<article-title> The genus <italic>Bidens</italic>.</article-title><source>Publications of Field Museum of Natural History, Botanical Series </source><volume>16</volume>: <fpage>1</fpage>-<lpage>709</lpage>.</mixed-citation></ref></ref-list></tp:taxon-treatment>
