# Supplementary material for: Revision of endemic Marquesas Islands Bidens (Asteraceae, Coreopsideae)
Source: PhytoKeys. 2014 Jun 4;(38):37–67. doi: 10.3897/phytokeys.38.7609 (PMC4086209; doi:10.3897/phytokeys.38.7609)
Supplement: XML Treatment for Bidens beckiana [file phytokeys.38.7609-treatment10.xml]

<!DOCTYPE tp:taxon-treatment
  PUBLIC "-//TaxonX//DTD Taxonomic Treatment Publishing DTD v0 20100105//EN" "tax-treatment-NSO.dtd">
<tp:taxon-treatment xmlns:tp="http://www.plazi.org/taxpub"><tp:treatment-meta><mixed-citation publication-type="journal"><person-group><name><surname>Wagner</surname><given-names>Warren L.</given-names></name><name><surname>Clark</surname><given-names>John R.</given-names></name><name><surname>Lorence</surname><given-names>David H.</given-names></name></person-group><article-title>Revision of endemic Marquesas Islands 
                    <italic>Bidens</italic> (Asteraceae, Coreopsideae)</article-title><source>PhytoKeys</source><day>4</day><month>6</month><year>2014</year><volume>2014</volume><issue>38</issue><fpage>37</fpage><lpage>67</lpage><pub-id pub-id-type="doi">10.3897/phytokeys.38.7609</pub-id></mixed-citation></tp:treatment-meta><tp:nomenclature><label>10.</label><tp:taxon-name>
                            <tp:taxon-name-part taxon-name-part-type="genus">Bidens</tp:taxon-name-part>
                            <tp:taxon-name-part taxon-name-part-type="species">beckiana</tp:taxon-name-part>
                        <object-id xmlns:xlink="http://www.w3.org/1999/xlink" xlink:type="simple">http://species-id.net/wiki/Bidens_beckiana</object-id>
								        </tp:taxon-name><tp:taxon-authority>(F. Br.) Sherff, Publ. Field Mus. Nat. Hist., Bot. Ser. 16: 80. 1937.</tp:taxon-authority><xref ref-type="fig" rid="F3">Figure 3A–B</xref><tp:nomenclature-citation-list><tp:nomenclature-citation><tp:taxon-name>Campylotheca beckiana</tp:taxon-name><comment> F. Br., Bernice P. Bishop Mus. Bull. 130: 359, fig. 66. 1935.</comment></tp:nomenclature-citation></tp:nomenclature-citation-list></tp:nomenclature><tp:treatment-sec sec-type="Type"><title>Type.</title><p>Marquesas Islands. Eiao, 20 September 1922, R.H. Beck 1529 (holotype: BISH-723228!; isotype: BISH).</p><!--PageBreak--></tp:treatment-sec><tp:treatment-sec sec-type="Description"><title>Description.</title><p>Erect subshrubs 0.7–1.3 m tall. Leaves simple, 1.5–9.5 cm long including petiole, blades narrowly ovate or lanceolate, 1–7 × 0.8–4 cm, glabrous or pubescent toward the base and in a line along the petiole, margins serrulate, apex acuminate. Heads (1–)3(–4), in diffuse cymes terminating main stem and lateral branches, 5–15 mm in diameter excluding rays, peduncles 1.5–11.8 cm long, glabrous; outer involucral bracts 4–9 mm long, broad and tapering somewhat at the base, apex sometimes erose, inner bracts sometimes erose at apex; ray florets 5–11, sterile, rays yellow, 9–15 × 2–3 mm wide, apex entire or divided into 2–3 acute to rounded lobes; disk florets ca. 30–34, perfect, corollas yellow. Achenes gray, straight or slightly curved, 8–10 × 1 mm, conspicuously setose; pappus of 2 antrorse barbed awns.</p></tp:treatment-sec><tp:treatment-sec sec-type="Distribution"><title>Distribution.</title><p>Marquesas Islands, occurring on Eiao and Hatutaa, 150–500 m.</p></tp:treatment-sec><tp:treatment-sec sec-type="Habitat"><title>Habitat.</title><p><italic><tp:taxon-name>Bidens beckiana</tp:taxon-name></italic> is scattered to locally common on steep slopes and ridges, ravines, or cliffs, from mesic to xeric shrublands and grasslands with <italic><tp:taxon-name>Dinebra xerophila</tp:taxon-name></italic>, <italic><tp:taxon-name>Waltheria indica</tp:taxon-name></italic> L., <italic><tp:taxon-name>Cordia lutea</tp:taxon-name></italic> Lam., <italic><tp:taxon-name>Dodonaea viscosa</tp:taxon-name></italic>, and <italic><tp:taxon-name>Thespesia populnea</tp:taxon-name></italic> (L.) Sol. ex Corrêa. Judging from the number of collections <italic><tp:taxon-name>Bidens beckiana</tp:taxon-name></italic> appears to be more common on Hatutaa than Eiao, which has populations of feral sheep, pigs, cats, and rats.</p></tp:treatment-sec><tp:treatment-sec sec-type="Conservation status"><title>Conservation status.</title><p><bold>Endangered</bold> (EN), criteria B2b (i–iii): B2, total area of occupancy less than 500 km² (ca. 47 km²); b (i–iii), habitat quality continuing decline inferred. The suitable habitat for <italic><tp:taxon-name>Bidens beckiana</tp:taxon-name></italic> on Eiao (40 km²) and Hatutaa (7 km²) is indicated as an endangered environment, threatened by feral animals, and invasive plants, thus reducing the extent of the suitable habitat.</p></tp:treatment-sec><tp:treatment-sec sec-type="Specimens examined"><title>Specimens examined.</title><p><bold>Marquesas Islands. Eiao:</bold> North side of large valley which is south of Vaituha Valley, Opituha Valley, 320 m, 7 Jul 1988, Perlman &amp; Florence 10051 (BISH, E, F, K, LE, MO, P, PAP, PTBG, OS, UBC, US); NW side of island, Vaituha Bay and summit ridge of island, 400 m, 1 Aug 1977, Gagné 1294 (BISH, US); Tohuanui, secteur est, 480 m, 8°0"S/140°41"W, 8 Jul 1988, Florence &amp; Teikiteetini 9368 (BISH, CHR, K, P, PAP, PTBG, US); Tetuaenui, falaise de la crete, 500 m, 5 Aug 1987, Thibault 1083 (PAP). <bold>Hatutaa:</bold> Plateau, secteur centrale, 320 m, 7°55"S/140°34"W, 11 Jul 1988, Florence &amp; Teikiteetini 9419 (BISH, P, PAP, US), 9426 (BISH, P, PAP, US); Plateau centrale, 150-200 m, 19 Aug 1975, Thibault 148 (BISH, US); Plateau, secteur Ouest, 280 m, 7°56"S/140°35"W, 10 Jul 1988, Florence &amp; Perlman 9408 (BISH, CHR, P, PAP, PTBG, US); Plateau, secteur Ouest, 280 m, 7°56"S/140°35"W, 11 Jul 1988, Florence &amp; Teikiteetini 9410 (BISH, OS, P, PAP, PTBG, US); Main ridge, top, 400 m, 23 Mar 1960, Decker 349 (BISH, US); On top, summit plateau, 320 m, 10 Jul 1988, Perlman 10064 (BISH, F, HAW, MO, P, PAP, PTBG, UBC, US); Plateau, secteur E, 320 m, 7°55"S/140°34"W, 11 Jul 1988, Florence &amp; Teikiteetini 9427 (BISH, CHR, P, PAP, PTBG, US); Tres commun au-dessus de 200 m, 200 m, 9 Aug 1987, Thibault 1102 (PAP).</p></tp:treatment-sec><tp:treatment-sec sec-type="Discussion"><title>Discussion.</title><p><italic><tp:taxon-name>Bidens beckiana</tp:taxon-name></italic> is characterized by having outer and inner involucral bracts that are scarcely differentiated from the pales, and very broad outer bracts that are usually somewhat constricted at the base.</p><!--PageBreak--></tp:treatment-sec><tp:treatment-sec><!--Section generated to contain objects referenced in tp:taxon-treatment.--><fig id="F3" position="float" orientation="portrait"><label>Figure 3.</label><caption><p><italic><tp:taxon-name>Bidens beckiana</tp:taxon-name></italic> (F. Br.) Sherff (<bold>A–B</bold>). <bold>A</bold> Distal part of plant <bold>B</bold> Head post-flowering showing involucral bracts and apex of achenes. Drawn from Florence 9368 (US) [A] and Perlman 10064 (US) [B]. <italic><tp:taxon-name>Bidens cordifolia</tp:taxon-name></italic> Sch. Bip. (<bold>C–D</bold>). <bold>C</bold> Distal part of plant <bold>D</bold> Head post-flowering showing involucral bracts. Drawn from Wood &amp; Perlman 4600 (US). <italic><tp:taxon-name>Bidens polycephala</tp:taxon-name></italic> Sch. Bip. (<bold>E–F</bold>). <bold>E</bold> Distal part of plant <bold>F</bold> Head post-flowering showing involucral bracts and apex of achenes. Drawn from Perlman 15878 (US). Image from field shots used to augment illustration of Wood 10504.</p></caption><graphic xmlns:xlink="http://www.w3.org/1999/xlink" xlink:href="phytokeys-038-037-g003.jpg" position="float" orientation="portrait" xlink:type="simple"/></fig></tp:treatment-sec></tp:taxon-treatment>
